# Supplementary material for: Prevalence of Sleep Disturbance and Associated Risk Factors in Degenerative Cervical Myelopathy
Source: J Clin Med. 2025 Oct 9;14(19):7110. doi: 10.3390/jcm14197110 (PMC12525738; doi:10.3390/jcm14197110)
Supplement: Supplementary file 1 [file jcm-14-07110-s001.zip]

Archive with 1 entries (1 files):
- jcm-3883162-supplementary.pdf
